# Supplementary material for: Impact of Fetal Exposure to Endocrine Disrupting Chemical Mixtures on FOXA3 Gene and Protein Expression in Adult Rat Testes
Source: Int J Mol Sci. 2023 Jan 7;24(2):1211. doi: 10.3390/ijms24021211 (PMC9863867; doi:10.3390/ijms24021211)
Supplement: Supplementary file 1 [file ijms-24-01211-s001.zip]

Archive with 1 entries (1 files):
- ijms-2039238-supplementary.pdf
